# Supplementary material for: Double blocking of carbon metabolism causes a large increase of Calvin–Benson cycle compounds in cyanobacteria
Source: Plant Physiol. 2024 Feb 20;195(2):1491–505. doi: 10.1093/plphys/kiae083 (PMC11142378; doi:10.1093/plphys/kiae083)
Supplement: kiae083_Supplementary_Data [file kiae083_supplementary_data.zip]

Archive with 2 entries (2 files):
- DS1.xlsx
- Supplemental Figures S1S6.pdf
