# Supplementary material for: Double blocking of carbon metabolism causes a large increase of Calvin–Benson cycle compounds in cyanobacteria
Source: Plant Physiol. 2024 Feb 20;195(2):1491–505. doi: 10.1093/plphys/kiae083 (PMC11142378; doi:10.1093/plphys/kiae083)
Supplement: kiae083_Supplementary_Data [file kiae083_supplementary_data.zip › DS1.xlsx]

## Sheet: Index
Supplemental Dataset S1. List of proteins identified by LC-MS/MS in immunoprecipitation assays.
Supplementary list	Description
S1	First 30 Proteins exclusively appearing in Immune samples of Pars-CfrA strain (excluding contaminants and ribosomal proteins)
S2	First 30 Proteins exclusively appearing in Immune samples of DglnB/Pars-CfrA strain (excluding contaminants and ribosomal proteins)
S3	First 30 Proteins exclusively appearing in Immune samples of DglgC/Pars-CfrA strain (excluding contaminants and ribosomal proteins)

## Sheet: (S1) Wild-type
Cyanobase ID	Protein Common Name	Gene name	Unused	Total	%Cov(95)	Peptides(95%)	Accession	Additional information	Species ID
sll0944	Carbon flow regulator A (CfrA/PirC)	cfrA	21.82	21.82	67.68	29	sp|P77971|Y94X_SYNY3	Uncharacterized protein sll0944 OS=Synechocystis sp. (strain PCC 6803 / Kazusa) OX=1111708 GN=sll0944 PE=4 SV=2	SYNY3
slr1226	Phosphoribosylaminoimidazole-succinocarboxamide synthase	purC	6.8	6.84	19.7	4	sp|P73471|PUR7_SYNY3	Phosphoribosylaminoimidazole-succinocarboxamide synthase OS=Synechocystis sp. (strain PCC 6803 / Kazusa) OX=1111708 GN=purC PE=3 SV=1	SYNY3
sll1873	Sll1873 protein	sll1873	6.68	6.74	50.41	4	tr|P74135|P74135_SYNY3	Sll1873 protein OS=Synechocystis sp. (strain PCC 6803 / Kazusa) OX=1111708 GN=sll1873 PE=1 SV=1	SYNY3
ssl0707	PII signal transducing protein	glnB	6.19	6.26	56.25	8	sp|Q55247|GLNB_SYNY3	Nitrogen regulatory protein P-II OS=Synechocystis sp. (strain PCC 6803 / Kazusa) OX=1111708 GN=glnB PE=1 SV=1	SYNY3
slr1194	Slr1194 protein	slr1194	6	6	25.23	3	tr|P73342|P73342_SYNY3	Slr1194 protein OS=Synechocystis sp. (strain PCC 6803 / Kazusa) OX=1111708 GN=slr1194 PE=4 SV=1	SYNY3
sll1275	Pyruvate kinase 2	pyk2	5.56	5.72	7.614	3	sp|P73534|KPYK2_SYNY3	Pyruvate kinase 2 OS=Synechocystis sp. (strain PCC 6803 / Kazusa) OX=1111708 GN=pyk2 PE=3 SV=1	SYNY3
sll1823	Adenylosuccinate synthetase	purA	5.17	5.38	12.84	4	sp|P73290|PURA_SYNY3	Adenylosuccinate synthetase OS=Synechocystis sp. (strain PCC 6803 / Kazusa) OX=1111708 GN=purA PE=3 SV=2	SYNY3
slr1898	Acetylglutamate kinase	argB	4.92	5.07	8.754	2	sp|P73326|ARGB_SYNY3	Acetylglutamate kinase OS=Synechocystis sp. (strain PCC 6803 / Kazusa) OX=1111708 GN=argB PE=3 SV=1	SYNY3
slr1945	2,3-bisphosphoglycerate-independent phosphoglycerate mutase	gpmI	4.66	4.7	6.391	2	sp|P74507|GPMI_SYNY3	2,3-bisphosphoglycerate-independent phosphoglycerate mutase OS=Synechocystis sp. (strain PCC 6803 / Kazusa) OX=1111708 GN=gpmI PE=3 SV=1	SYNY3
slr1223	Epimerase family protein	slr1223	4.56	4.66	14.66	3	sp|P73467|Y1223_SYNY3	Epimerase family protein slr1223 OS=Synechocystis sp. (strain PCC 6803 / Kazusa) OX=1111708 GN=slr1223 PE=3 SV=2	SYNY3
slr0513	Iron uptake protein A2	futA2	4	4	6.647	2	sp|Q55835|FUTA2_SYNY3	Iron uptake protein A2 OS=Synechocystis sp. (strain PCC 6803 / Kazusa) OX=1111708 GN=futA2 PE=1 SV=1	SYNY3
sll1583	DNA ligase	lig	3.62	3.67	4.093	2	tr|P73196|P73196_SYNY3	DNA ligase OS=Synechocystis sp. (strain PCC 6803 / Kazusa) OX=1111708 GN=lig PE=4 SV=1	SYNY3
sll1033	Sll1033 protein	sll1033	3.21	3.28	4.042	2	tr|P72756|P72756_SYNY3	Sll1033 protein OS=Synechocystis sp. (strain PCC 6803 / Kazusa) OX=1111708 GN=sll1033 PE=4 SV=1	SYNY3
sll1665	Sll1665 protein	sll1665	3.19	3.24	5.433	2	tr|P72805|P72805_SYNY3	Sll1665 protein OS=Synechocystis sp. (strain PCC 6803 / Kazusa) OX=1111708 GN=sll1665 PE=4 SV=1	SYNY3
sll1292	CheY subfamily	sll1292	2.97	3.1	16.53	2	tr|P73175|P73175_SYNY3	CheY subfamily OS=Synechocystis sp. (strain PCC 6803 / Kazusa) OX=1111708 GN=sll1292 PE=4 SV=1	SYNY3
ssl3093	Phycobilisome 8.9 kDa linker polypeptide, phycocyanin-associated, rod	cpcD	2.9	2.96	27.71	2	sp|P73202|PYS1_SYNY3	Phycobilisome 8.9 kDa linker polypeptide, phycocyanin-associated, rod OS=Synechocystis sp. (strain PCC 6803 / Kazusa) OX=1111708 GN=cpcD PE=1 SV=1	SYNY3
slr2094	D-fructose 1,6-bisphosphatase class 2/sedoheptulose 1,7-bisphosphatase	slr2094	2.28	2.33	4.058	1	sp|P73922|FBSB_SYNY3	D-fructose 1,6-bisphosphatase class 2/sedoheptulose 1,7-bisphosphatase OS=Synechocystis sp. (strain PCC 6803 / Kazusa) OX=1111708 GN=slr2094 PE=1 SV=1	SYNY3
slr0006	Slr0006	slr0006	2.22	2.39	11.06	2	tr|Q55667|Q55667_SYNY3	Slr0006 protein OS=Synechocystis sp. (strain PCC 6803 / Kazusa) OX=1111708 GN=slr0006 PE=4 SV=1	SYNY3
sll0819	Photosystem I reaction center subunit III	psaF	2.16	2.19	7.879	1	sp|P29256|PSAF_SYNY3	Photosystem I reaction center subunit III OS=Synechocystis sp. (strain PCC 6803 / Kazusa) OX=1111708 GN=psaF PE=1 SV=1	SYNY3
ssr3383	Phycobilisome 7.8 kDa linker polypeptide, allophycocyanin-associated, core	apcC	2.11	2.13	14.93	1	sp|Q01950|PYC1_SYNY3	Phycobilisome 7.8 kDa linker polypeptide, allophycocyanin-associated, core OS=Synechocystis sp. (strain PCC 6803 / Kazusa) OX=1111708 GN=apcC PE=1 SV=1	SYNY3
slr1277	General secretion pathway protein D	gspD	2.06	2.07	2.803	1	tr|P74189|P74189_SYNY3	General secretion pathway protein D OS=Synechocystis sp. (strain PCC 6803 / Kazusa) OX=1111708 GN=gspD PE=3 SV=1	SYNY3
sll1892	Sll1892 protein	sll1892	2.06	2.07	16.53	2	tr|P74107|P74107_SYNY3	Sll1892 protein OS=Synechocystis sp. (strain PCC 6803 / Kazusa) OX=1111708 GN=sll1892 PE=4 SV=1	SYNY3
slr0110	Slr0110	slr0110	2.01	2.01	6.635	1	tr|Q55886|Q55886_SYNY3	Slr0110 protein OS=Synechocystis sp. (strain PCC 6803 / Kazusa) OX=1111708 GN=slr0110 PE=4 SV=1	SYNY3
sll1471	Photosystem I-associated linker protein CpcL	cpcL	2.01	2.01	5.221	1	sp|P74625|CPCL_SYNY3	Photosystem I-associated linker protein CpcL OS=Synechocystis sp. (strain PCC 6803 / Kazusa) OX=1111708 GN=cpcL PE=1 SV=1	SYNY3
slr2002	Cyanophycin synthetase	cphA	2	2.01	1.375	1	sp|P73833|CPHA_SYNY3	Cyanophycin synthetase OS=Synechocystis sp. (strain PCC 6803 / Kazusa) OX=1111708 GN=cphA PE=3 SV=1	SYNY3
slr1783	Response regulator Rre1	rre1	2	2	6.926	1	sp|P72781|RRE1_SYNY3	Response regulator Rre1 OS=Synechocystis sp. (strain PCC 6803 / Kazusa) OX=1111708 GN=rre1 PE=1 SV=2	SYNY3
slr0079	General secretion pathway protein E	gspE	2	2	2.214	1	tr|Q55799|Q55799_SYNY3	General secretion pathway protein E OS=Synechocystis sp. (strain PCC 6803 / Kazusa) OX=1111708 GN=gspE PE=3 SV=1	SYNY3
slr0193	RNA-binding protein	slr0193	2	2	11.92	1	tr|Q55765|Q557 65_SYNY3	RNA-binding protein OS=Synechocystis sp. (strain PCC 6803 / Kazusa) OX=1111708 GN=slr0193 PE=4 SV=1	SYNY3
sll1545	Glutathione S-transferase	gst1	2	2	9.594	1	tr|P74665|P74665_SYNY3	Glutathione S-transferase OS=Synechocystis sp. (strain PCC 6803 / Kazusa) OX=1111708 GN=gst1 PE=4 SV=1	SYNY3
slr1926	Slr1926 protein	slr1926	2	2	7.175	1	tr|P74478|P74478_SYNY3	Slr1926 protein OS=Synechocystis sp. (strain PCC 6803 / Kazusa) OX=1111708 GN=slr1926 PE=4 SV=1	SYNY3

## Sheet: (S2) glnB (PII) mutant
Cyanobase ID	Protein Common Name	Gene name	Unused	Total	%Cov(95)	Peptides(95%)	Accession	Additional information	Species ID
sll0020	ATP-dependent Clp protease regulatory subunit	clpC	39.96	40.08	35.08	25	tr|Q55662|Q55662_SYNY3	ATP-dependent Clp protease regulatory subunit OS=Synechocystis sp. (strain PCC 6803 / Kazusa) OX=1111708 GN=clpC PE=3 SV=1	SYNY3
sll1583	DNA ligase	lig	27.55	27.55	41.1	14	tr|P73196|P73196_SYNY3	DNA ligase OS=Synechocystis sp. (strain PCC 6803 / Kazusa) OX=1111708 GN=lig PE=4 SV=1	SYNY3
sll1275	Pyruvate kinase 2	pyk2	26.06	26.06	30.46	16	sp|P73534|KPYK2_SYNY3	Pyruvate kinase 2 OS=Synechocystis sp. (strain PCC 6803 / Kazusa) OX=1111708 GN=pyk2 PE=3 SV=1	SYNY3
sll0944	Carbon flow regulator A (CfrA/PirC)	cfrA	23.94	24.16	67.68	34	sp|P77971|Y94X_SYNY3	Uncharacterized protein sll0944 OS=Synechocystis sp. (strain PCC 6803 / Kazusa) OX=1111708 GN=sll0944 PE=4 SV=2	SYNY3
sll0616	Protein translocase subunit SecA	secA	20.3	20.31	14.06	11	sp|Q55709|SECA_SYNY3	Protein translocase subunit SecA OS=Synechocystis sp. (strain PCC 6803 / Kazusa) OX=1111708 GN=secA PE=3 SV=1	SYNY3
slr2002	Cyanophycin synthetase	cphA	20.16	20.2	19.24	11	sp|P73833|CPHA_SYNY3	Cyanophycin synthetase OS=Synechocystis sp. (strain PCC 6803 / Kazusa) OX=1111708 GN=cphA PE=3 SV=1	SYNY3
sll1471	Photosystem I-associated linker protein CpcL	cpcL	17.65	17.77	42.97	10	sp|P74625|CPCL_SYNY3	Photosystem I-associated linker protein CpcL OS=Synechocystis sp. (strain PCC 6803 / Kazusa) OX=1111708 GN=cpcL PE=1 SV=1	SYNY3
sll1561	Delta-1-pyrroline-5-carboxylate dehydrogenase	putA	17.6	17.67	14.34	9	tr|P74275|P74275_SYNY3	Delta-1-pyrroline-5-carboxylate dehydrogenase OS=Synechocystis sp. (strain PCC 6803 / Kazusa) OX=1111708 GN=putA PE=3 SV=1	SYNY3
slr1734	Putative OxPP cycle protein OpcA	OpcA	17.23	17.01	28.42	10	sp|P73720|OPCA_SYNY3	Putative OxPP cycle protein OpcA OS=Synechocystis sp. (strain PCC 6803 / Kazusa) OX=1111708 GN=opcA PE=4 SV=1	SYNY3
slr1096	Dihydrolipoyl dehydrogenase	lpdA/pdhD	16.89	15.9	23.42	11	sp|P72740|DLDH_SYNY3	Dihydrolipoyl dehydrogenase OS=Synechocystis sp. (strain PCC 6803 / Kazusa) OX=1111708 GN=lpdA PE=1 SV=3	SYNY3
slr0161	Twitching motility protein	pilT	15.87	15.42	31.98	9	tr|P74463|P74463_SYNY3	Twitching motility protein OS=Synechocystis sp. (strain PCC 6803 / Kazusa) OX=1111708 GN=pilT PE=3 SV=1	SYNY3
sll1841	Dihydrolipoamide acetyltransferase component of pyruvate dehydrogenase complex	odhB	15.5	15.01	25.64	8	tr|P74510|P74510_SYNY3	Dihydrolipoamide acetyltransferase component of pyruvate dehydrogenase complex OS=Synechocystis sp. (strain PCC 6803 / Kazusa) OX=1111708 GN=odhB PE=3 SV=1	SYNY3
sll0180	Sll0180 protein	sll0180	15.18	13.99	26.95	8	tr|Q55776|Q55776_SYNY3	Sll0180 protein OS=Synechocystis sp. (strain PCC 6803 / Kazusa) OX=1111708 GN=sll0180 PE=3 SV=1	SYNY3
sll2005	DNA gyrase subunit B	gyrB	14.98	13.38	7.885	8	sp|P77966|GYRB_SYNY3	DNA gyrase subunit B OS=Synechocystis sp. (strain PCC 6803 / Kazusa) OX=1111708 GN=gyrB PE=3 SV=1	SYNY3
slr1128	Uncharacterized protein	slr1128	13.77	12.95	28.35	7	sp|P72655|Y1128_SYNY3	Uncharacterized protein slr1128 OS=Synechocystis sp. (strain PCC 6803 / Kazusa) OX=1111708 GN=slr1128 PE=3 SV=1	SYNY3
slr1226	Phosphoribosylaminoimidazole-succinocarboxamide synthase	purC	13.16	12.03	29.55	6	sp|P73471|PUR7_SYNY3	Phosphoribosylaminoimidazole-succinocarboxamide synthase OS=Synechocystis sp. (strain PCC 6803 / Kazusa) OX=1111708 GN=purC PE=3 SV=1	SYNY3
slr0623	Thioredoxin	trxA	12.87	12	67.29	9	sp|P52231|THIO_SYNY3	Thioredoxin OS=Synechocystis sp. (strain PCC 6803 / Kazusa) OX=1111708 GN=trxA PE=1 SV=3	SYNY3
slr0417	DNA gyrase subunit A	gyrA	12.02	12	8.023	7	sp|Q55738|GYRA_SYNY3	DNA gyrase subunit A OS=Synechocystis sp. (strain PCC 6803 / Kazusa) OX=1111708 GN=gyrA PE=3 SV=1	SYNY3
slr0743	Transcription termination/antitermination protein	nusA	12	11.93	20.31	7	tr|P72688|P72688_SYNY3	Transcription termination/antitermination protein NusA OS=Synechocystis sp. (strain PCC 6803 / Kazusa) OX=1111708 GN=nusA PE=3 SV=1	SYNY3
slr1945	2,3-bisphosphoglycerate-independent phosphoglycerate mutase	gpmI	11.89	10.92	14.66	5	sp|P74507|GPMI_SYNY3	2,3-bisphosphoglycerate-independent phosphoglycerate mutase OS=Synechocystis sp. (strain PCC 6803 / Kazusa) OX=1111708 GN=gpmI PE=3 SV=1	SYNY3
slr1834	Photosystem I P700 chlorophyll a apoprotein A1	psaA	10.57	10.52	8.389	6	sp|P29254|PSAA_SYNY3	Photosystem I P700 chlorophyll a apoprotein A1 OS=Synechocystis sp. (strain PCC 6803 / Kazusa) OX=1111708 GN=psaA PE=1 SV=1	SYNY3
sll0569	Protein RecA	recA	10.54	10.49	24.29	7	sp|P74737|RECA_SYNY3	Protein RecA OS=Synechocystis sp. (strain PCC 6803 / Kazusa) OX=1111708 GN=recA PE=2 SV=1	SYNY3
slr1702	Slr1702 protein	slr1702	10.47	10.41	37.05	6	tr|P73200|P73200_SYNY3	Slr1702 protein OS=Synechocystis sp. (strain PCC 6803 / Kazusa) OX=1111708 GN=slr1702 PE=4 SV=1	SYNY3
sll0430	Heat shock protein	htpG	10.37	10.41	10.94	6	tr|P74702|P74702_SYNY3	Heat shock protein OS=Synechocystis sp. (strain PCC 6803 / Kazusa) OX=1111708 GN=htpG PE=3 SV=1	SYNY3
slr0966	Tryptophan synthase alpha chain	trpA	10.25	10.21	31.44	5	sp|P77960|TRPA_SYNY3	Tryptophan synthase alpha chain OS=Synechocystis sp. (strain PCC 6803 / Kazusa) OX=1111708 GN=trpA PE=3 SV=1	SYNY3
sll0851	Photosystem II CP43 reaction center protein	psbC	10.19	10.27	13.91	6	sp|P09193|PSBC_SYNY3	Photosystem II CP43 reaction center protein OS=Synechocystis sp. (strain PCC 6803 / Kazusa) OX=1111708 GN=psbC PE=1 SV=3	SYNY3
sll0248	Flavodoxin	isiB	10.13	10	54.71	10	sp|P27319|FLAV_SYNY3	Flavodoxin OS=Synechocystis sp. (strain PCC 6803 / Kazusa) OX=1111708 GN=isiB PE=1 SV=2	SYNY3
slr2075	Co-chaperonin GroES	groES	10	10	65.05	5	sp|Q05971|CH10_SYNY3	Co-chaperonin GroES OS=Synechocystis sp. (strain PCC 6803 / Kazusa) OX=1111708 GN=groES PE=1 SV=3	SYNY3
slr1274	Membrane protein	pilM	9.97	10.1	19.35	6	tr|P74186|P74186_SYNY3	Membrane protein OS=Synechocystis sp. (strain PCC 6803 / Kazusa) OX=1111708 GN=pilM PE=4 SV=1	SYNY3
slr0609	47 kD protein	slr0609	9.96	9.87	21.15	7	tr|P74756|P74756_SYNY3	47 kD protein OS=Synechocystis sp. (strain PCC 6803 / Kazusa) OX=1111708 GN=slr0609 PE=3 SV=1	SYNY3

## Sheet: (S3) glgC (AGP) mutant
Cyanobase ID	Protein Common Name	Gene name	Unused	Total	%Cov(95)	Peptides(95%)	Accession	Additional information	Species ID
sll0944	Carbon flow regulator A (CfrA/PirC)	cfrA	16.07	16.08	67.07	21	sp|P77971|Y94X_SYNY3	Uncharacterized protein sll0944 OS=Synechocystis sp. (strain PCC 6803 / Kazusa) OX=1111708 GN=sll0944 PE=4 SV=2	SYNY3
slr1055	Magnesium chelatase	chlH	14.34	14.78	8.79	11	tr|P73020|P73020_SYNY3	magnesium chelatase OS=Synechocystis sp. (strain PCC 6803 / Kazusa) OX=1111708 GN=chlH PE=1 SV=1	SYNY3
sll1043	Polyribonucleotide nucleotidyltransferase	pnp	9.29	9.56	9.331	6	sp|P72659|PNP_SYNY3	Polyribonucleotide nucleotidyltransferase OS=Synechocystis sp. (strain PCC 6803 / Kazusa) OX=1111708 GN=pnp PE=1 SV=1	SYNY3
slr0848	Slr0848 protein	slr0848	7.27	7.49	18.41	5	tr|Q55436|Q55436_SYNY3	Slr0848 protein OS=Synechocystis sp. (strain PCC 6803 / Kazusa) OX=1111708 GN=slr0848 PE=1 SV=1	SYNY3
sll0086	Putative arsenical pump-driving ATPase	sll0086	6.93	7.08	10.61	4	sp|Q55794|ARSA_SYNY3	Putative arsenical pump-driving ATPase OS=Synechocystis sp. (strain PCC 6803 / Kazusa) OX=1111708 GN=sll0086 PE=3 SV=1	SYNY3
sll1536	Molybdopterin biosynthesis MoeB protein Imported	moeB	6.29	6.38	21.43	5	tr|P74344|P74344_SYNY3	Molybdopterin biosynthesis MoeB protein OS=Synechocystis sp. (strain PCC 6803 / Kazusa) OX=1111708 GN=moeB PE=4 SV=1	SYNY3
sll1009	Iron-regulated protein	frpC	5.94	6.04	10.83	6	tr|P73019|P73019_SYNY3	Iron-regulated protein OS=Synechocystis sp. (strain PCC 6803 / Kazusa) OX=1111708 GN=frpC PE=4 SV=1	SYNY3
slr0658	Slr0658 protein	slr0658	4.87	4.95	9.97	3	tr|P74570|P74570_SYNY3	Slr0658 protein OS=Synechocystis sp. (strain PCC 6803 / Kazusa) OX=1111708 GN=slr0658 PE=4 SV=1	SYNY3
sll0513	Sll0513 protein	sll0513	4.63	4.84	14.44	3	tr|Q55474|Q55474_SYNY3	Sll0513 protein OS=Synechocystis sp. (strain PCC 6803 / Kazusa) OX=1111708 GN=sll0513 PE=4 SV=1	SYNY3
sll1342	Glyceraldehyde-3-phosphate dehydrogenase 2	gap2	4.61	4.87	9.496	3	sp|P80505|G3P2_SYNY3	Glyceraldehyde-3-phosphate dehydrogenase 2 OS=Synechocystis sp. (strain PCC 6803 / Kazusa) OX=1111708 GN=gap2 PE=1 SV=3	SYNY3
slr0404	Slr0404 protein	slr0404	4.51	4.71	8.709	2	tr|P74433|P74433_SYNY3	Slr0404 protein OS=Synechocystis sp. (strain PCC 6803 / Kazusa) OX=1111708 GN=slr0404 PE=4 SV=1	SYNY3
sll1398	Photosystem II reaction center Psb28 protein	psb28/psbW	4.48	4.58	19.64	2	sp|Q55356|PSB28_SYNY3	Photosystem II reaction center Psb28 protein OS=Synechocystis sp. (strain PCC 6803 / Kazusa) OX=1111708 GN=psb28 PE=1 SV=3	SYNY3
sll0335	Uncharacterized protein	sll0335	4.41	4.59	6.861	3	sp|Q55587|Y335_SYNY3	Uncharacterized protein sll0335 OS=Synechocystis sp. (strain PCC 6803 / Kazusa) OX=1111708 GN=sll0335 PE=4 SV=1	SYNY3
slr0063	General secretion pathway protein E	gspE	4.29	4.49	7.589	2	tr|Q55155|Q55155_SYNY3	General secretion pathway protein E OS=Synechocystis sp. (strain PCC 6803 / Kazusa) OX=1111708 GN=gspE PE=3 SV=1	SYNY3
sll1742	Transcription termination/antitermination protein	nusG	4.06	4.08	11.22	2	sp|P36265|NUSG_SYNY3	Transcription termination/antitermination protein NusG OS=Synechocystis sp. (strain PCC 6803 / Kazusa) OX=1111708 GN=nusG PE=3 SV=1	SYNY3
ssl0707	PII signal transducing protein	glnB	4	4	19.64	2	sp|Q55247|GLNB_SYNY3	Nitrogen regulatory protein P-II OS=Synechocystis sp. (strain PCC 6803 / Kazusa) OX=1111708 GN=glnB PE=1 SV=1	SYNY3
sll0065	Acetolactate synthase small subunit	ilvH	4	4	13.37	2	sp|Q55141|ILVH_SYNY3	Acetolactate synthase small subunit OS=Synechocystis sp. (strain PCC 6803 / Kazusa) OX=1111708 GN=ilvH PE=3 SV=2	SYNY3
slr1347	Carbonic anhydrase	ccaA	4	4	13.87	2	sp|Q54735|CYNT_SYNY3	Carbonic anhydrase OS=Synechocystis sp. (strain PCC 6803 / Kazusa) OX=1111708 GN=ccaA PE=1 SV=1	SYNY3
slr0823	Photosystem I assembly protein Ycf3	ycf3	3.65	3.82	16.18	2	sp|P74063|YCF3_SYNY3	Photosystem I assembly protein Ycf3 OS=Synechocystis sp. (strain PCC 6803 / Kazusa) OX=1111708 GN=ycf3 PE=3 SV=1	SYNY3
slr0652	1-(5-phosphoribosyl)-5-[(5-phosphoribosylamino)methylideneamino] imidazole-4-carboxamide isomerase	hisA	3.44	3.68	9.766	2	sp|P74561|HIS4_SYNY3	1-(5-phosphoribosyl)-5-[(5-phosphoribosylamino)methylideneamino] imidazole-4-carboxamide isomerase OS=Synechocystis sp. (strain PCC 6803 / Kazusa) OX=1111708 GN=hisA PE=3 SV=1	SYNY3
sll1194	Photosystem II extrinsic protein U	psbU	3.29	3.53	15.27	2	sp|Q55332|PSBU_SYNY3	Photosystem II extrinsic protein U OS=Synechocystis sp. (strain PCC 6803 / Kazusa) OX=1111708 GN=psbU PE=1 SV=2	SYNY3
sll1830	Sll1830 protein	sll1830	3.27	3.4	5.307	2	tr|P73120|P73120_SYNY3	Sll1830 protein OS=Synechocystis sp. (strain PCC 6803 / Kazusa) OX=1111708 GN=sll1830 PE=4 SV=1	SYNY3
slr0110	Slr0110 protein	slr0110	3.26	3.4	10.43	2	tr|Q55886|Q55886_SYNY3	Slr0110 protein OS=Synechocystis sp. (strain PCC 6803 / Kazusa) OX=1111708 GN=slr0110 PE=4 SV=1	SYNY3
slr0322	histidine kinase	slr0322	3.23	3.62	2.831	3	tr|Q55527|Q55527_SYNY3	histidine kinase OS=Synechocystis sp. (strain PCC 6803 / Kazusa) OX=1111708 GN=slr0322 PE=4 SV=1	SYNY3
ssl0546	Putative cell division topological specificity factor	minE	2.74	3.43	23.71	3	sp|Q55899|MINE_SYNY3	Putative cell division topological specificity factor OS=Synechocystis sp. (strain PCC 6803 / Kazusa) OX=1111708 GN=minE PE=3 SV=1	SYNY3
sll0585	Sll0585	sll0585	2.61	2.67	7.602	2	tr|Q55865|Q55865_SYNY3	Sll0585 protein OS=Synechocystis sp. (strain PCC 6803 / Kazusa) OX=1111708 GN=sll0585 PE=4 SV=1	SYNY3
sll0038	PatA subfamily	sll0038	2.44	2.62	6.219	2	tr|Q55448|Q55448_SYNY3	PatA subfamily OS=Synechocystis sp. (strain PCC 6803 / Kazusa) OX=1111708 GN=sll0038 PE=4 SV=1	SYNY3
slr0161	Twitching motility protein	pilT	2.41	2.46	3.523	2	tr|P74463|P74463_SYNY3	Twitching motility protein OS=Synechocystis sp. (strain PCC 6803 / Kazusa) OX=1111708 GN=pilT PE=3 SV=1	SYNY3
slr1945	2,3-bisphosphoglycerate-independent phosphoglycerate mutase	gpmI	2.37	2.43	2.068	1	sp|P74507|GPMI_SYNY3	2,3-bisphosphoglycerate-independent phosphoglycerate mutase OS=Synechocystis sp. (strain PCC 6803 / Kazusa) OX=1111708 GN=gpmI PE=3 SV=1	SYNY3
slr7099	Uncharacterized protein	slr7099	2.3	2.34	14.8	2	tr|Q6ZE99|Q6ZE99_SYNY3	Uncharacterized protein OS=Synechocystis sp. (strain PCC 6803 / Kazusa) OX=1111708 GN=slr7099 PE=4 SV=1	SYNY3
